# Supplementary material for: Syncytin-mediated open-ended membrane tubular connections facilitate the intercellular transfer of cargos including Cas9 protein
Source: eLife. 2023 Mar 10;12:e84391. doi: 10.7554/eLife.84391 (PMC10112890; doi:10.7554/eLife.84391)
Supplement: Figure 1—figure supplement 1—source data 2. [file elife-84391-fig1-figsupp1-data2.zip]

Archive with 9 entries (6 files):
- Figure 1-figure supplement 1-source data 2/
- Figure 1-figure supplement 1-source data 2/.DS_Store
- __MACOSX/
- __MACOSX/Figure 1-figure supplement 1-source data 2/
- __MACOSX/Figure 1-figure supplement 1-source data 2/._.DS_Store
- Figure 1-figure supplement 1-source data 2/Figure 1-figure supplement 1-source data 2.pdf
- __MACOSX/Figure 1-figure supplement 1-source data 2/._Figure 1-figure supplement 1-source data 2.pdf
- Figure 1-figure supplement 1-source data 2/Figure 1-figure supplement 1B-unmodified blot for anti-GFP anti-myc anti-TSG101 anti-syntenin anti-CD81.tif
- __MACOSX/Figure 1-figure supplement 1-source data 2/._Figure 1-figure supplement 1B-unmodified blot for anti-GFP anti-myc anti-TSG101 anti-syntenin anti-CD81.tif
