# Supplementary material for: Syncytin-mediated open-ended membrane tubular connections facilitate the intercellular transfer of cargos including Cas9 protein
Source: eLife. 2023 Mar 10;12:e84391. doi: 10.7554/eLife.84391 (PMC10112890; doi:10.7554/eLife.84391)
Supplement: Figure 3—figure supplement 2—source data 5. [file elife-84391-fig3-figsupp2-data5.zip]

Archive with 13 entries (10 files):
- Figure 3-figure supplement 2-source data 5/
- Figure 3-figure supplement 2-source data 5/.DS_Store
- __MACOSX/
- __MACOSX/Figure 3-figure supplement 2-source data 5/
- __MACOSX/Figure 3-figure supplement 2-source data 5/._.DS_Store
- Figure 3-figure supplement 2-source data 5/Figure 3-figure supplement 2-source data 5.pdf
- __MACOSX/Figure 3-figure supplement 2-source data 5/._Figure 3-figure supplement 2-source data 5.pdf
- Figure 3-figure supplement 2-source data 5/Figure 3-figure supplement 2E 2H-unmodified blot for anti-actin long exposure.tif
- __MACOSX/Figure 3-figure supplement 2-source data 5/._Figure 3-figure supplement 2E 2H-unmodified blot for anti-actin long exposure.tif
- Figure 3-figure supplement 2-source data 5/Figure 3-figure supplement 2E 2H-unmodified blot for anti-actin.tif
- __MACOSX/Figure 3-figure supplement 2-source data 5/._Figure 3-figure supplement 2E 2H-unmodified blot for anti-actin.tif
- Figure 3-figure supplement 2-source data 5/Figure 3-figure supplement 2E 2H-unmodified blot for anti-tubulin.tif
- __MACOSX/Figure 3-figure supplement 2-source data 5/._Figure 3-figure supplement 2E 2H-unmodified blot for anti-tubulin.tif
