# Supplementary material for: Syncytin-mediated open-ended membrane tubular connections facilitate the intercellular transfer of cargos including Cas9 protein
Source: eLife. 2023 Mar 10;12:e84391. doi: 10.7554/eLife.84391 (PMC10112890; doi:10.7554/eLife.84391)
Supplement: Figure 3—figure supplement 2—source data 6. [file elife-84391-fig3-figsupp2-data6.zip]

Archive with 11 entries (8 files):
- Figure 3-figure supplement 2-source data 6/
- Figure 3-figure supplement 2-source data 6/.DS_Store
- __MACOSX/
- __MACOSX/Figure 3-figure supplement 2-source data 6/
- __MACOSX/Figure 3-figure supplement 2-source data 6/._.DS_Store
- Figure 3-figure supplement 2-source data 6/Figure 3-figure supplement 2-source data 6.pdf
- __MACOSX/Figure 3-figure supplement 2-source data 6/._Figure 3-figure supplement 2-source data 6.pdf
- Figure 3-figure supplement 2-source data 6/Figure 3-figure supplement 2F 2I-unmodified blot for anti-Arp2.tif
- __MACOSX/Figure 3-figure supplement 2-source data 6/._Figure 3-figure supplement 2F 2I-unmodified blot for anti-Arp2.tif
- Figure 3-figure supplement 2-source data 6/Figure 3-figure supplement 2F 2I-unmodified blot for anti-tubulin.tif
- __MACOSX/Figure 3-figure supplement 2-source data 6/._Figure 3-figure supplement 2F 2I-unmodified blot for anti-tubulin.tif
