# Supplementary material for: Syncytin-mediated open-ended membrane tubular connections facilitate the intercellular transfer of cargos including Cas9 protein
Source: eLife. 2023 Mar 10;12:e84391. doi: 10.7554/eLife.84391 (PMC10112890; doi:10.7554/eLife.84391)
Supplement: Figure 7—figure supplement 1—source data 4. [file elife-84391-fig7-figsupp1-data4.zip]

Archive with 9 entries (6 files):
- Figure 7-figure supplement 1-source data 4/
- Figure 7-figure supplement 1-source data 4/.DS_Store
- __MACOSX/
- __MACOSX/Figure 7-figure supplement 1-source data 4/
- __MACOSX/Figure 7-figure supplement 1-source data 4/._.DS_Store
- Figure 7-figure supplement 1-source data 4/Figure 7-figure supplement 1-source data 4.pdf
- __MACOSX/Figure 7-figure supplement 1-source data 4/._Figure 7-figure supplement 1-source data 4.pdf
- Figure 7-figure supplement 1-source data 4/Figure 7-figure supplement 1F-unmodified blot for anti-GFP.tif
- __MACOSX/Figure 7-figure supplement 1-source data 4/._Figure 7-figure supplement 1F-unmodified blot for anti-GFP.tif
