# Supplementary material for: Syncytin-mediated open-ended membrane tubular connections facilitate the intercellular transfer of cargos including Cas9 protein
Source: eLife. 2023 Mar 10;12:e84391. doi: 10.7554/eLife.84391 (PMC10112890; doi:10.7554/eLife.84391)
Supplement: Figure 8—figure supplement 1—source data 1. [file elife-84391-fig8-figsupp1-data1.zip]

Archive with 11 entries (8 files):
- Figure 8-figure supplement 1-source data 1/
- Figure 8-figure supplement 1-source data 1/.DS_Store
- __MACOSX/
- __MACOSX/Figure 8-figure supplement 1-source data 1/
- __MACOSX/Figure 8-figure supplement 1-source data 1/._.DS_Store
- Figure 8-figure supplement 1-source data 1/Figure 8-figure supplement 1-source data 1.pdf
- __MACOSX/Figure 8-figure supplement 1-source data 1/._Figure 8-figure supplement 1-source data 1.pdf
- Figure 8-figure supplement 1-source data 1/Figure 8-figure supplement 1D-unmodified blot for anti-GFP.tif
- __MACOSX/Figure 8-figure supplement 1-source data 1/._Figure 8-figure supplement 1D-unmodified blot for anti-GFP.tif
- Figure 8-figure supplement 1-source data 1/Figure 8-figure supplement 1D-unmodified blot for Streptavidin-HRP.tif
- __MACOSX/Figure 8-figure supplement 1-source data 1/._Figure 8-figure supplement 1D-unmodified blot for Streptavidin-HRP.tif
